# Supplementary material for: Mind–body therapies for sleep disturbances, depression, and anxiety in menopausal women: a systematic review and meta-analysis of randomized controlled trials
Source: Front Public Health. 2025 Nov 18;13:1686981. doi: 10.3389/fpubh.2025.1686981 (PMC12669000; doi:10.3389/fpubh.2025.1686981)
Supplement: Supplementary file 1 [file Data_Sheet_1.csv]

Search number	Query	Sort By	Filters	Search Details	Results	Time
16	((((((((((("Mind-Body Therapies"[Mesh]) OR ("Art Therapy"[Mesh])) OR ("Music Therapy"[Mesh])) OR ("Dance Therapy"[Mesh])) OR ("Exercise Movement Techniques"[Mesh])) OR ("Tai Ji"[Mesh])) OR ("Qigong"[Mesh])) OR ("Yoga"[Mesh])) OR ("Meditation"[Mesh])) OR ("Mindfulness"[Mesh])) OR (((((((((((((((((((((((((((((((((((((((((((((((((((((Mind Body Therapies[Title/Abstract]) OR (Mind-Body Therapy[Title/A…			("Mind-Body Therapies"[MeSH Terms] OR "Art Therapy"[MeSH Terms] OR "Music Therapy"[MeSH Terms] OR "Dance Therapy"[MeSH Terms] OR "Exercise Movement Techniques"[MeSH Terms] OR "tai ji"[MeSH Terms] OR "Qigong"[MeSH Terms] OR "Yoga"[MeSH Terms] OR "Meditation"[MeSH Terms] OR "Mindfulness"[MeSH Terms] OR ("Mind-Body Therapies"[Title/Abstract] OR "mind body therapy"[Title/Abstract] OR "therapies mind …	446	00:01:44
15	("Menopause"[Mesh] OR "Menopause, Premature"[Mesh] OR "Postmenopause"[Mesh]) OR ((((((((((((menopause[Title/Abstract]) OR (Change of Life, Female[Title/Abstract])) OR (Menopause, Premature[Title/Abstract])) OR (Premature Menopause[Title/Abstract])) OR (Postmenopause[Title/Abstract])) OR (Post-menopausal Period[Title/Abstract])) OR (Period, Post-menopausal[Title/Abstract])) OR (Post menopausal Per…			"Menopause"[MeSH Terms] OR "menopause, premature"[MeSH Terms] OR "Postmenopause"[MeSH Terms] OR ("Menopause"[Title/Abstract] OR (("change"[All Fields] OR "changed"[All Fields] OR "changes"[All Fields] OR "changing"[All Fields] OR "changings"[All Fields]) AND "of life female"[Title/Abstract]) OR "menopause premature"[Title/Abstract] OR "premature menopause"[Title/Abstract] OR "Postmenopause"[Title…	82,490	00:01:33
14	(((((((((("Mind-Body Therapies"[Mesh]) OR ("Art Therapy"[Mesh])) OR ("Music Therapy"[Mesh])) OR ("Dance Therapy"[Mesh])) OR ("Exercise Movement Techniques"[Mesh])) OR ("Tai Ji"[Mesh])) OR ("Qigong"[Mesh])) OR ("Yoga"[Mesh])) OR ("Meditation"[Mesh])) OR ("Mindfulness"[Mesh])) OR (((((((((((((((((((((((((((((((((((((((((((((((((((((Mind Body Therapies[Title/Abstract]) OR (Mind-Body Therapy[Title/Ab…			"Mind-Body Therapies"[MeSH Terms] OR "Art Therapy"[MeSH Terms] OR "Music Therapy"[MeSH Terms] OR "Dance Therapy"[MeSH Terms] OR "Exercise Movement Techniques"[MeSH Terms] OR "tai ji"[MeSH Terms] OR "Qigong"[MeSH Terms] OR "Yoga"[MeSH Terms] OR "Meditation"[MeSH Terms] OR "Mindfulness"[MeSH Terms] OR ("Mind-Body Therapies"[Title/Abstract] OR "mind body therapy"[Title/Abstract] OR "therapies mind b…	122,694	00:01:19
13	(((((((((((menopause[Title/Abstract]) OR (Change of Life, Female[Title/Abstract])) OR (Menopause, Premature[Title/Abstract])) OR (Premature Menopause[Title/Abstract])) OR (Postmenopause[Title/Abstract])) OR (Post-menopausal Period[Title/Abstract])) OR (Period, Post-menopausal[Title/Abstract])) OR (Post menopausal Period[Title/Abstract])) OR (Post-Menopause[Title/Abstract])) OR (Post Menopause[Tit…			"Menopause"[Title/Abstract] OR (("change"[All Fields] OR "changed"[All Fields] OR "changes"[All Fields] OR "changing"[All Fields] OR "changings"[All Fields]) AND "of life female"[Title/Abstract]) OR "menopause premature"[Title/Abstract] OR "premature menopause"[Title/Abstract] OR "Postmenopause"[Title/Abstract] OR "post menopausal period"[Title/Abstract] OR "period post menopausal"[Title/Abstract…	38,808	00:00:32
12	"Menopause"[Mesh] OR "Menopause, Premature"[Mesh] OR "Postmenopause"[Mesh]	Most Recent		"Menopause"[MeSH Terms] OR "menopause, premature"[MeSH Terms] OR "Postmenopause"[MeSH Terms]	65,590	23:58:46
11	((((((((((((((((((((((((((((((((((((((((((((((((((((Mind Body Therapies[Title/Abstract]) OR (Mind-Body Therapy[Title/Abstract])) OR (Therapies, Mind-Body[Title/Abstract])) OR (Therapy, Mind-Body[Title/Abstract])) OR (Mind-Body Medicine[Title/Abstract])) OR (Mind Body Medicine[Title/Abstract])) OR (Mind-body therapy[Title/Abstract])) OR (Art Therapy[Title/Abstract])) OR (Therapy, Art[Title/Abstrac…			"mind body therapies"[Title/Abstract] OR "mind body therapy"[Title/Abstract] OR "therapies mind body"[Title/Abstract] OR "therapy mind body"[Title/Abstract] OR "mind body medicine"[Title/Abstract] OR "mind body medicine"[Title/Abstract] OR "mind body therapy"[Title/Abstract] OR "art therapy"[Title/Abstract] OR "therapy art"[Title/Abstract] OR "art therapies"[Title/Abstract] OR "therapies art"[Tit…	80,417	23:57:59
10	"Mindfulness"[Mesh]	Most Recent		"Mindfulness"[MeSH Terms]	8,056	23:37:03
9	"Meditation"[Mesh]	Most Recent		"Meditation"[MeSH Terms]	4,154	23:35:01
8	"Yoga"[Mesh]	Most Recent		"Yoga"[MeSH Terms]	4,255	23:34:35
7	"Qigong"[Mesh]	Most Recent		"Qigong"[MeSH Terms]	411	23:34:15
6	"Tai Ji"[Mesh]	Most Recent		"Tai Ji"[MeSH Terms]	1,645	23:33:18
5	"Exercise Movement Techniques"[Mesh]	Most Recent		"Exercise Movement Techniques"[MeSH Terms]	11,404	23:32:59
4	"Dance Therapy"[Mesh]	Most Recent		"Dance Therapy"[MeSH Terms]	507	23:32:32
3	"Music Therapy"[Mesh]	Most Recent		"Music Therapy"[MeSH Terms]	4,805	23:32:01
2	"Art Therapy"[Mesh]	Most Recent		"Art Therapy"[MeSH Terms]	1,859	23:31:40
1	"Mind-Body Therapies"[Mesh]	Most Recent		"Mind-Body Therapies"[MeSH Terms]	49,815	23:31:20
